# Supplementary material for: Copper Resistance Promotes Fitness of Methicillin-Resistant Staphylococcus aureus during Urinary Tract Infection
Source: mBio. 2021 Sep 7;12(5):e02038-21. doi: 10.1128/mBio.02038-21 (PMC8546587; doi:10.1128/mBio.02038-21)
Supplement: TABLE S1 [file mbio.02038-21-st001.xlsx]

## Sheet: Sheet1
Biosample	Strain	GCA#	ST	CC	copB+mco	copX+copL	copB+mco+copL	RefSeq FTP
SAMN15361562	BLR-DV	GCA_013389715.1	239	ST239	No	No	No	ftp://ftp.ncbi.nlm.nih.gov/genomes/all/GCF/013/389/715/GCF_013389715.1_ASM1338971v1
SAMN04497598	USA300-SUR4	GCA_003595425.1	8	8	No	Yes	No	ftp://ftp.ncbi.nlm.nih.gov/genomes/all/GCF/003/595/425/GCF_003595425.1_ASM359542v1
SAMN12721400	NCCP 16830	GCA_009769095.1	513	20	No	No	No	ftp://ftp.ncbi.nlm.nih.gov/genomes/all/GCF/009/769/095/GCF_009769095.1_ASM976909v1
SAMN03255477	FDAARGOS_38	GCA_001019055.2	5	5	No	No	No	ftp://ftp.ncbi.nlm.nih.gov/genomes/all/GCF/001/019/055/GCF_001019055.2_ASM101905v2
SAMN02403823	DAR2067	GCA_000610325.1	105	5	No	No	No	ftp://ftp.ncbi.nlm.nih.gov/genomes/all/GCF/000/610/325/GCF_000610325.1_Stap_aure_DAR2067_V1
SAMN14278125	sta1918	GCA_013182165.1	8	8	No	Yes	No	ftp://ftp.ncbi.nlm.nih.gov/genomes/all/GCF/013/182/165/GCF_013182165.1_ASM1318216v1
SAMN14278145	sta3667	GCA_013181785.1	8	8	No	Yes	No	ftp://ftp.ncbi.nlm.nih.gov/genomes/all/GCF/013/181/785/GCF_013181785.1_ASM1318178v1
SAMN02403698	DAR3613	GCA_000607865.1	5	5	No	No	No	ftp://ftp.ncbi.nlm.nih.gov/genomes/all/GCF/000/607/865/GCF_000607865.1_Stap_aure_DAR3613_V1
SAMN14278136	sta3387	GCA_013181945.1	8	8	No	No	No	ftp://ftp.ncbi.nlm.nih.gov/genomes/all/GCF/013/181/945/GCF_013181945.1_ASM1318194v1
SAMN02403748	DAR3919	GCA_000608825.1	5	5	No	No	No	ftp://ftp.ncbi.nlm.nih.gov/genomes/all/GCF/000/608/825/GCF_000608825.1_Stap_aure_DAR3919_V1
SAMN02403702	DAR3627	GCA_000607945.1	5	5	No	No	No	ftp://ftp.ncbi.nlm.nih.gov/genomes/all/GCF/000/607/945/GCF_000607945.1_Stap_aure_DAR3627_V1
SAMN02403736	DAR3885	GCA_000608605.1	5	5	No	No	No	ftp://ftp.ncbi.nlm.nih.gov/genomes/all/GCF/000/608/605/GCF_000608605.1_Stap_aure_DAR3885_V1
SAMN02403713	DAR3769	GCA_000622915.1	632	5	No	No	No	ftp://ftp.ncbi.nlm.nih.gov/genomes/all/GCF/000/622/915/GCF_000622915.1_Stap_aure_DAR3769_V1
SAMN02383531	DAR1280	GCA_000525145.1	105	5	No	No	No	ftp://ftp.ncbi.nlm.nih.gov/genomes/all/GCF/000/525/145/GCF_000525145.1_Stap_aure_DAR1280_V1
SAMN02403723	DAR3799	GCA_000608345.1	5	5	No	No	No	ftp://ftp.ncbi.nlm.nih.gov/genomes/all/GCF/000/608/345/GCF_000608345.1_Stap_aure_DAR3799_V1
SAMN02403782	DAR1310	GCA_000609505.1	231	5	No	No	No	ftp://ftp.ncbi.nlm.nih.gov/genomes/all/GCF/000/609/505/GCF_000609505.1_Stap_aure_DAR1310_V1
SAMN02403689	DAR3587	GCA_000607685.1	5	5	No	No	No	ftp://ftp.ncbi.nlm.nih.gov/genomes/all/GCF/000/607/685/GCF_000607685.1_Stap_aure_DAR3587_V1
SAMN02403801	DAR1874	GCA_000609885.1	5	5	No	No	No	ftp://ftp.ncbi.nlm.nih.gov/genomes/all/GCF/000/609/885/GCF_000609885.1_Stap_aure_DAR1874_V1
SAMN02403722	DAR3796	GCA_000608325.1	5	5	No	No	No	ftp://ftp.ncbi.nlm.nih.gov/genomes/all/GCF/000/608/325/GCF_000608325.1_Stap_aure_DAR3796_V1
SAMN02403718	DAR3782	GCA_000608245.1	5	5	No	No	No	ftp://ftp.ncbi.nlm.nih.gov/genomes/all/GCF/000/608/245/GCF_000608245.1_Stap_aure_DAR3782_V1
SAMN02403720	DAR3790	GCA_000608285.1	5	5	No	No	No	ftp://ftp.ncbi.nlm.nih.gov/genomes/all/GCF/000/608/285/GCF_000608285.1_Stap_aure_DAR3790_V1
SAMN15640997	AA65	GCA_016621615.1	1	1	No	No	No	ftp://ftp.ncbi.nlm.nih.gov/genomes/all/GCF/016/621/615/GCF_016621615.1_ASM1662161v1
SAMN02403729	DAR3859	GCA_000608465.1	5	5	No	No	No	ftp://ftp.ncbi.nlm.nih.gov/genomes/all/GCF/000/608/465/GCF_000608465.1_Stap_aure_DAR3859_V1
SAMN02325684	M0105	GCA_000531835.1	105	5	No	No	No	ftp://ftp.ncbi.nlm.nih.gov/genomes/all/GCF/000/531/835/GCF_000531835.1_Stap_aure_M0105_V1
SAMN02403790	DAR1692	GCA_000609665.1	105	5	No	No	No	ftp://ftp.ncbi.nlm.nih.gov/genomes/all/GCF/000/609/665/GCF_000609665.1_Stap_aure_DAR1692_V1
SAMN02403696	DAR3609	GCA_000607825.1	105	5	No	No	No	ftp://ftp.ncbi.nlm.nih.gov/genomes/all/GCF/000/607/825/GCF_000607825.1_Stap_aure_DAR3609_V1
SAMN02360960	M1324	GCA_000573285.1	105	5	No	No	No	ftp://ftp.ncbi.nlm.nih.gov/genomes/all/GCF/000/573/285/GCF_000573285.1_Stap_aure_M1324_V1
SAMN02360927	M1282	GCA_000573825.1	105	5	No	No	No	ftp://ftp.ncbi.nlm.nih.gov/genomes/all/GCF/000/573/825/GCF_000573825.1_Stap_aure_M1282_V1
SAMN04942525	CU072914	GCA_001642105.1	8	8	No	Yes	No	ftp://ftp.ncbi.nlm.nih.gov/genomes/all/GCF/001/642/105/GCF_001642105.1_ASM164210v1
SAMN02325853	M0969	GCA_000545925.1	5	5	No	No	No	ftp://ftp.ncbi.nlm.nih.gov/genomes/all/GCF/000/545/925/GCF_000545925.1_Stap_aure_M0969_V1
SAMN02325837	M0950	GCA_000532175.1	5	5	No	No	No	ftp://ftp.ncbi.nlm.nih.gov/genomes/all/GCF/000/532/175/GCF_000532175.1_Stap_aure_M0950_V1
SAMN02360937	M1295	GCA_000573665.1	105	5	No	No	No	ftp://ftp.ncbi.nlm.nih.gov/genomes/all/GCF/000/573/665/GCF_000573665.1_Stap_aure_M1295_V1
SAMEA1463428	BSAR172_2	GCA_001197715.1	22	22	No	No	No	ftp://ftp.ncbi.nlm.nih.gov/genomes/all/GCF/001/197/715/GCF_001197715.1_7907_7_69
SAMN15641007	AA80	GCA_016620645.1	5	5	No	No	No	ftp://ftp.ncbi.nlm.nih.gov/genomes/all/GCF/016/620/645/GCF_016620645.1_ASM1662064v1
SAMN15689523	14505	GCA_014235275.1	5	5	No	No	No	ftp://ftp.ncbi.nlm.nih.gov/genomes/all/GCF/014/235/275/GCF_014235275.1_ASM1423527v1
SAMN15640987	AA53	GCA_016621645.1	88	88	No	No	No	ftp://ftp.ncbi.nlm.nih.gov/genomes/all/GCF/016/621/645/GCF_016621645.1_ASM1662164v1
SAMN06241397	TSAR05	GCA_002247315.1	9	9	No	No	Yes	ftp://ftp.ncbi.nlm.nih.gov/genomes/all/GCF/002/247/315/GCF_002247315.1_ASM224731v1
SAMN02325227	M0161	GCA_000552945.1	5	5	No	No	No	ftp://ftp.ncbi.nlm.nih.gov/genomes/all/GCF/000/552/945/GCF_000552945.1_Stap_aure_M0161_V1
SAMN08284016	SAUR1516	GCA_003236225.1	34	30	Yes	No	No	ftp://ftp.ncbi.nlm.nih.gov/genomes/all/GCF/003/236/225/GCF_003236225.1_ASM323622v1
SAMEA1463484	BSAR196_2	GCA_001349755.1	22	22	Yes	No	No	ftp://ftp.ncbi.nlm.nih.gov/genomes/all/GCF/001/349/755/GCF_001349755.1_7907_7_90
SAMN02360818	M1149	GCA_000575505.1	105	5	No	No	No	ftp://ftp.ncbi.nlm.nih.gov/genomes/all/GCF/000/575/505/GCF_000575505.1_Stap_aure_M1149_V1
SAMN07511429	UMB0910	GCA_002884555.1	39	30	Yes	No	No	ftp://ftp.ncbi.nlm.nih.gov/genomes/all/GCF/002/884/555/GCF_002884555.1_ASM288455v1
SAMEA1708667	BSAR860	GCA_001349815.1	22	22	No	No	No	ftp://ftp.ncbi.nlm.nih.gov/genomes/all/GCF/001/349/815/GCF_001349815.1_9061_8_78
SAMN15689524	14505	GCA_014235205.1	30	30	Yes	No	No	ftp://ftp.ncbi.nlm.nih.gov/genomes/all/GCF/014/235/205/GCF_014235205.1_ASM1423520v1
SAMN02325280	M0236	GCA_000558485.1	45	45	No	No	No	ftp://ftp.ncbi.nlm.nih.gov/genomes/all/GCF/000/558/485/GCF_000558485.1_Stap_aure_M0236_V1
SAMN02403911	DAR5813	GCA_000595485.1	5	5	No	No	No	ftp://ftp.ncbi.nlm.nih.gov/genomes/all/GCF/000/595/485/GCF_000595485.1_Stap_aure_DAR5813_V1
SAMN08284014	SAUR678	GCA_003236215.1	239	ST239	No	No	No	ftp://ftp.ncbi.nlm.nih.gov/genomes/all/GCF/003/236/215/GCF_003236215.1_ASM323621v1
SAMEA862557	DEU16	GCA_001228365.1	239	ST239	No	No	No	ftp://ftp.ncbi.nlm.nih.gov/genomes/all/GCF/001/228/365/GCF_001228365.1_5364_2_4
SAMEA1708917	BSAR874	GCA_001349915.1	22	22	Yes	No	No	ftp://ftp.ncbi.nlm.nih.gov/genomes/all/GCF/001/349/915/GCF_001349915.1_9061_8_92
SAMN02403905	DAR5819	GCA_000595565.1	5	5	No	No	No	ftp://ftp.ncbi.nlm.nih.gov/genomes/all/GCF/000/595/565/GCF_000595565.1_Stap_aure_DAR5819_V1
SAMN02403904	DAR5820	GCA_000595585.1	5	5	No	No	No	ftp://ftp.ncbi.nlm.nih.gov/genomes/all/GCF/000/595/585/GCF_000595585.1_Stap_aure_DAR5820_V1
SAMN02325407	M0426	GCA_000555905.1	36	30	Yes	No	No	ftp://ftp.ncbi.nlm.nih.gov/genomes/all/GCF/000/555/905/GCF_000555905.1_Stap_aure_M0426_V1
SAMN06841957	smg11	GCA_002738585.1	8	8	No	No	No	ftp://ftp.ncbi.nlm.nih.gov/genomes/all/GCF/002/738/585/GCF_002738585.1_ASM273858v1
SAMN13948056	33-029	GCA_010364565.1	30	30	Yes	No	No	ftp://ftp.ncbi.nlm.nih.gov/genomes/all/GCF/010/364/565/GCF_010364565.1_ASM1036456v1
SAMN03948579	PSS7673	GCA_001546605.1	8	8	No	No	No	ftp://ftp.ncbi.nlm.nih.gov/genomes/all/GCF/001/546/605/GCF_001546605.1_ASM154660v1
SAMN15640971	AA29	GCA_016620795.1	239	ST239	No	No	No	ftp://ftp.ncbi.nlm.nih.gov/genomes/all/GCF/016/620/795/GCF_016620795.1_ASM1662079v1
SAMN04254471	UTSW MRSA 55	GCA_001580515.1	8	8	No	Yes	No	ftp://ftp.ncbi.nlm.nih.gov/genomes/all/GCF/001/580/515/GCF_001580515.1_ASM158051v1
